# Supplementary material for: MOTA: Network-Based Multi-Omic Data Integration for Biomarker Discovery
Source: Metabolites. 2020 Apr 8;10(4):144. doi: 10.3390/metabo10040144 (PMC7241240; doi:10.3390/metabo10040144)
Supplement: Supplementary file 1 [file metabolites-10-00144-s001.zip]

Archive with 1 entries (1 files):
- metabolites-725049-supplementary.docx
